# Supplementary material for: Systematic assessment of multi-gene predictors of pan-cancer cell line sensitivity to drugs exploiting gene expression data
Source: F1000Res. 2017 Mar 14;5:ISCB Comm J-2927. Originally published 2016 Dec 28. [Version 2] doi: 10.12688/f1000research.10529.2 (PMC5310525; doi:10.12688/f1000research.10529.2)
Supplement: Supplementary file 1 [file f1000research-5-12007-s0000.tgz]

Archive with 1 entries (1 files):
- 2ce0724b-bfb0-4486-9896-67bb76d60fc4.xlsx
