# Supplementary material for: Systematic assessment of multi-gene predictors of pan-cancer cell line sensitivity to drugs exploiting gene expression data
Source: F1000Res. 2017 Mar 14;5:ISCB Comm J-2927. Originally published 2016 Dec 28. [Version 2] doi: 10.12688/f1000research.10529.2 (PMC5310525; doi:10.12688/f1000research.10529.2)
Supplement: Supplementary file 1 [file f1000research-5-12007-s0000.tgz › 2ce0724b-bfb0-4486-9896-67bb76d60fc4.xlsx]

## Sheet: results.MNV.CV.TST
drugid	drugName	MANOVA														RF
		gene	P	MCC.trn	PREC.trn	RECALL.trn	SPEC.trn	F1.trn	nMut.trn	MCC.tst	PREC.tst	RECALL.tst	SPEC.tst	F1.tst	nMut.tst	MCC.cv	PREC.cv	RECALL.cv	SPEC.cv	F1.cv	nSens.cv	MCC.trn	PREC.trn	RECALL.trn	SPEC.trn	F1.trn	nSens.trn	MCC.tst	PREC.tst	RECALL.tst	SPEC.tst	F1.tst	nSens.tst
1	Erlotinib	CDKN2A	9.82e-08	0.327106	0.712644	0.525424	0.789916	0.604878	87	0	0.5	0.285714	0.714286	0.363636	12	0.384188	0.699115	0.669492	0.714286	0.683983	113	1	1	1	1	1	118	0.162459	0.636364	0.333333	0.809524	0.4375	11
3	Rapamycin	MYCN	0.00477914	0.192847	0.875	0.108527	0.984496	0.193103	16	0.246947	0.833333	0.208333	0.956522	0.333333	6	0.142231	0.558442	0.666667	0.472868	0.607774	154	1	1	1	1	1	129	0.105263	0.545455	0.521739	0.583333	0.533333	22
5	Sunitinib	KDR	0.000229428	0.0636285	1	0.00806452	1	0.016	1	NaN	NaN	0	1	NaN	0	0.169625	0.589744	0.556452	0.612903	0.572614	117	1	1	1	1	1	124	0.47	0.75	0.75	0.72	0.75	28
6	PHA-665752	MLL_AFF1	0.000522445	0	0.5	0.00763359	0.992366	0.0150376	2	NaN	NaN	0	1	NaN	0	0.0155081	0.506494	0.59542	0.419847	0.547368	154	1	1	1	1	1	131	-0.127011	0.32	0.5	0.37037	0.390244	25
9	MG-132	CDKN2A	7.18e-05	0.224463	0.648352	0.472	0.744	0.546296	91	0.149212	0.6875	0.366667	0.772727	0.478261	16	0.31216	0.661157	0.64	0.672	0.650407	121	1	1	1	1	1	125	0.168761	0.714286	0.333333	0.818182	0.454545	14
11	Paclitaxel	CDKN2A	0.000261742	0.149297	0.597826	0.44	0.704	0.506912	92	0.165908	0.555556	0.434783	0.724138	0.487805	18	0.136437	0.562963	0.608	0.528	0.584615	135	1	1	1	1	1	125	0.256221	0.590909	0.565217	0.689655	0.577778	22
17	Cyclopamine	MLL_AFF1	0.0164344	0.0920575	1	0.0168067	1	0.0330579	2	NaN	NaN	0	1	NaN	0	0.0756409	0.538462	0.529412	0.546218	0.533898	117	1	1	1	1	1	119	0.218829	0.583333	0.518519	0.69697	0.54902	24
29	AZ628	BRAF	3.37e-15	0.122743	0.722222	0.102362	0.96063	0.17931	18	0.0411306	0.5	0.0526316	0.964286	0.0952381	2	0.031497	0.515873	0.511811	0.519685	0.513834	126	1	1	1	1	1	127	0.43445	0.875	0.368421	0.964286	0.518519	8
30	Sorafenib	KDR	0.000426137	0.063498	1	0.008	1	0.015873	1	NaN	NaN	0	1	NaN	0	-0.0999429	0.445378	0.424	0.47619	0.434426	119	1	1	1	1	1	125	-0.0195922	0.551724	0.571429	0.409091	0.561404	29
32	VX-680	BCR_ABL	5.75e-05	0.111111	1	0.0243902	1	0.047619	3	0.128852	1	0.0344828	1	0.0666667	1	-0.0815193	0.45614	0.422764	0.495935	0.438819	114	1	1	1	1	1	123	-0.0132979	0.52	0.448276	0.538462	0.481481	25
34	Imatinib	BCR_ABL	8.09e-30	0.125235	1	0.0307692	1	0.0597015	4	NaN	NaN	0	1	NaN	0	0.0573463	0.528455	0.5	0.557252	0.513834	123	1	1	1	1	1	130	0.0353377	0.318182	0.538462	0.5	0.4	22
35	NVP-TAE684	FGFR3	0.00904618	0.0883883	1	0.0155039	1	0.0305344	2	NaN	NaN	0	1	NaN	0	0.286856	0.641221	0.651163	0.635659	0.646154	131	1	1	1	1	1	129	0.125149	0.5	0.277778	0.827586	0.357143	10
37	PF-02341066	BCR_ABL	7.84e-08	0.125491	1	0.0310078	1	0.0601504	4	NaN	NaN	0	1	NaN	0	0.0775217	0.538462	0.542636	0.534884	0.540541	130	1	1	1	1	1	129	0.148892	0.588235	0.434783	0.708333	0.5	17
38	AZD-0530	CDKN2A	3.26e-08	0.169447	0.608247	0.453846	0.709924	0.519824	97	0.345259	0.666667	0.470588	0.846154	0.551724	12	0.319819	0.678261	0.6	0.717557	0.636735	115	1	1	1	1	1	130	0.360737	0.833333	0.294118	0.961538	0.434783	6
41	S-Trityl-L-cysteine	MLH1	0.00597814	0.0728	0.714286	0.0406504	0.983607	0.0769231	7	-0.12109	0	0	0.967742	NaN	1	0.119043	0.55303	0.598361	0.520325	0.574803	132	1	1	1	1	1	122	0.269607	0.708333	0.548387	0.72	0.618182	24
45	Z-LLNle-CHO	CDKN2A	0.00143661	0.0967148	0.56044	0.421488	0.672131	0.481132	91	0.405244	0.611111	0.578947	0.820513	0.594595	18	0.154695	0.564286	0.652893	0.5	0.605364	140	1	1	1	1	1	121	0.110208	0.37931	0.578947	0.538462	0.458333	29
51	Dasatinib	CDKN2A	3.04e-14	0.388217	0.755556	0.552846	0.821138	0.638498	90	0.171691	0.315789	0.5	0.697674	0.387097	19	0.53021	0.787611	0.723577	0.804878	0.754237	113	1	1	1	1	1	123	0.0933859	0.3	0.25	0.837209	0.272727	10
52	GNF-2	BCR_ABL	1.61e-20	0.111333	1	0.0243902	1	0.047619	3	0.211687	1	0.0625	1	0.117647	1	0.311754	0.658333	0.642276	0.669355	0.650206	120	1	1	1	1	1	123	-0.227498	0.0909091	0.0625	0.736842	0.0740741	11
53	CGP-60474	NRAS	0.00342389	0.0509647	0.6	0.0731707	0.95122	0.130435	15	-0.226007	0.142857	0.0416667	0.806452	0.0645161	7	0.302255	0.637037	0.699187	0.601626	0.666667	135	1	1	1	1	1	123	0.0995277	0.631579	0.387097	0.708333	0.48	19
54	CGP-082996	FGFR3	0.0106865	0.0905357	1	0.0162602	1	0.032	2	NaN	NaN	0	1	NaN	0	0.211445	0.603175	0.617886	0.593496	0.610442	126	1	1	1	1	1	123	0.201443	0.481481	0.619048	0.588235	0.541667	27
55	A-770041	CDKN2A	0.000109981	0.1433	0.591398	0.44	0.698413	0.504587	93	0.0310685	0.294118	0.357143	0.675676	0.322581	17	0.219089	0.609756	0.6	0.619048	0.604839	123	1	1	1	1	1	125	-0.169492	0.111111	0.0714286	0.783784	0.0869565	9
56	WH-4-023	BCR_ABL	1.96e-12	0.110876	1	0.0241935	1	0.0472441	3	0.163517	1	0.0454545	1	0.0869565	1	0.381724	0.697479	0.669355	0.712	0.683128	119	1	1	1	1	1	124	-0.149379	0.25	0.0909091	0.8	0.133333	8
59	WZ-1-84	SMAD4	1.42e-05	0.158426	1	0.0487805	1	0.0930233	6	-0.132364	0	0	0.964286	NaN	1	0.295522	0.647541	0.642276	0.653226	0.644898	122	1	1	1	1	1	123	-0.0777429	0.4	0.153846	0.785714	0.222222	10
60	BI-2536	MSH2	0.0192366	0.0286888	0.6	0.0241935	0.983871	0.0465116	5	0.132364	1	0.0357143	1	0.0689655	1	0.16129	0.580645	0.580645	0.580645	0.580645	124	1	1	1	1	1	124	0.155456	0.608696	0.5	0.653846	0.54902	23
62	BMS-536924	CDKN2A	2.32e-06	0.225796	0.645161	0.48	0.738095	0.550459	93	0.198787	0.529412	0.45	0.741935	0.486486	17	0.378747	0.682171	0.704	0.674603	0.692913	129	1	1	1	1	1	125	-0.0557727	0.333333	0.15	0.806452	0.206897	9
63	BMS-509744	GNAS	0.0142213	0.110424	1	0.024	1	0.046875	3	NaN	NaN	0	1	NaN	0	0.156718	0.568345	0.632	0.52381	0.598485	139	1	1	1	1	1	125	0.00836499	0.4375	0.318182	0.689655	0.368421	16
64	CMK	SMAD4	0.00694308	0.105388	0.833333	0.0403226	0.992	0.0769231	6	0.129641	1	0.0357143	1	0.0689655	1	0.0440816	0.520661	0.508065	0.536	0.514286	121	1	1	1	1	1	124	0.0401394	0.571429	0.285714	0.75	0.380952	14
71	Pyrimethamine	BRAF	0.00218665	0.0628733	0.611111	0.088	0.944444	0.153846	18	-0.0330861	0.5	0.0344828	0.952381	0.0645161	2	0.197457	0.615385	0.512	0.68254	0.558952	104	1	1	1	1	1	125	0.364698	0.76	0.655172	0.714286	0.703704	25
83	JW-7-52-1	MYCN	0.00710963	0.27128	1	0.137097	1	0.241135	17	0.13484	0.8	0.125	0.954545	0.216216	5	0.196668	0.582192	0.685484	0.508065	0.62963	146	1	1	1	1	1	124	0.0993829	0.473684	0.409091	0.6875	0.439024	19
86	A-443654	CDKN2A	0.00554871	0.145774	0.593407	0.439024	0.701613	0.504673	91	0.0790569	0.5	0.375	0.7	0.428571	18	0.111349	0.545455	0.634146	0.475806	0.586466	143	1	1	1	1	1	123	0.025	0.458333	0.458333	0.566667	0.458333	24
87	GW843682X	MLH1	0.00308861	0.121734	0.857143	0.0483871	0.991935	0.0916031	7	-0.147942	0	0	0.96	NaN	1	0.120972	0.56	0.564516	0.556452	0.562249	125	1	1	1	1	1	124	0.401961	0.695652	0.64	0.758621	0.666667	23
88	MS-275	FBXW7	1.7e-05	0.175281	0.909091	0.0793651	0.992126	0.145985	11	NaN	NaN	0	1	NaN	0	-0.00426147	0.495726	0.460317	0.535433	0.477366	117	1	1	1	1	1	126	0.172328	0.692308	0.62069	0.555556	0.654545	26
89	Parthenolide	RB1	0.0149584	0.0735451	0.59375	0.153226	0.896	0.24359	32	-0.0668276	0.375	0.26087	0.677419	0.307692	16	0.0682068	0.532787	0.524194	0.544	0.528455	122	1	1	1	1	1	124	0.123787	0.482759	0.608696	0.516129	0.538462	29
91	KIN001-135	KDM5C	0.00426586	0.063122	0.75	0.0238095	0.992	0.0461538	4	NaN	NaN	0	1	NaN	0	0.259276	0.623077	0.648	0.611111	0.635294	130	1	1	1	1	1	125	0.170623	0.631579	0.444444	0.72	0.521739	19
104	Bortezomib	CDKN2A	0.000145081	0.253946	0.666667	0.484375	0.75969	0.561086	93	0.170395	0.538462	0.388889	0.769231	0.451613	13	0.424801	0.725	0.679688	0.744186	0.701613	120	1	1	1	1	1	128	-0.0781345	0.333333	0.166667	0.769231	0.222222	9
106	XMD8-85	SMARCA4	0.000729013	0.000379579	0.5	0.00833333	0.991736	0.0163934	2	-0.109908	0	0	0.970588	NaN	1	0.145498	0.577982	0.525	0.619835	0.550218	109	1	1	1	1	1	120	0.34399	0.608696	0.608696	0.735294	0.608696	23
110	Roscovitine	VHL	0.0216789	0.0378902	0.666667	0.0166667	0.991736	0.0325203	3	NaN	NaN	0	1	NaN	0	0.0373278	0.516667	0.516667	0.520661	0.516667	120	1	1	1	1	1	120	0.11547	0.714286	0.416667	0.7	0.526316	21
111	Salubrinal	MLH1	0.000193819	0.170428	1	0.0564516	1	0.10687	7	-0.123176	0	0	0.965517	NaN	1	-0.00809644	0.495575	0.451613	0.540323	0.472574	113	1	1	1	1	1	124	0.220506	0.68	0.586207	0.636364	0.62963	25
119	Lapatinib	ERBB2	2.37e-08	0.11322	1	0.0252101	1	0.0491803	3	0.19745	1	0.0555556	1	0.105263	1	0.389103	0.694915	0.689076	0.7	0.691983	118	1	1	1	1	1	119	0.0253796	0.333333	0.222222	0.8	0.266667	12
127	GSK269962A	CDKN2A	0.00184179	0.174185	0.610526	0.467742	0.701613	0.52968	95	0.0116024	0.538462	0.25	0.76	0.341463	13	0.179319	0.603774	0.516129	0.66129	0.556522	106	1	1	1	1	1	124	0.275142	0.769231	0.357143	0.88	0.487805	13
133	Doxorubicin	MYC	0.0021783	0.0528886	0.6	0.0784314	0.947712	0.138728	20	0.0241195	0.4	0.0970874	0.917127	0.15625	25	0.111149	0.557047	0.542484	0.568627	0.549669	149	1	1	1	1	1	153	0.164331	0.426901	0.708738	0.458564	0.532847	171
134	Etoposide	CDKN2a.p14.	0.00037976	0.0207868	0.51145	0.462069	0.558621	0.485507	131	0.170161	0.6	0.342857	0.807229	0.436364	80	0.275921	0.640845	0.627586	0.648276	0.634146	142	1	1	1	1	1	145	0.146543	0.509901	0.735714	0.403614	0.602339	202
135	Gemcitabine	AKT2	0.0162829	0.0331679	0.666667	0.0130719	0.993464	0.025641	3	-0.0820864	0.25	0.00598802	0.974359	0.0116959	4	0.0849746	0.543046	0.535948	0.54902	0.539474	151	1	1	1	1	1	153	0.128225	0.460674	0.700855	0.42515	0.555932	178
136	Mitomycin C	MET	0.0044709	0.0218582	0.571429	0.0261438	0.980392	0.05	7	-0.0949946	0.2	0.00636943	0.968504	0.0123457	5	0.170113	0.58125	0.607843	0.562092	0.594249	160	1	1	1	1	1	153	0.137169	0.488038	0.80315	0.318471	0.607143	209
140	Vinorelbine	EZH2	0.0129039	0.10224	1	0.0206897	1	0.0405405	3	-0.0969397	0	0	0.977654	NaN	4	0.248566	0.630435	0.6	0.648276	0.614841	138	1	1	1	1	1	145	0.0456952	0.429224	0.740157	0.301676	0.543353	219
147	NSC-87877	CCND2	0.00629365	0.0588235	1	0.00689655	1	0.0136986	1	-0.013987	0.5	0.00558659	0.992126	0.0110497	2	0.0206897	0.510345	0.510345	0.510345	0.510345	145	1	1	1	1	1	145	-0.107248	0.361842	0.433071	0.458101	0.394265	152
150	Bicalutamide	MET	0.00299346	0.0218582	0.571429	0.0261438	0.980392	0.05	7	0.0375969	0.4	0.025641	0.985437	0.0481928	5	-0.0392568	0.48125	0.503268	0.457516	0.492013	160	1	1	1	1	1	153	0.0619684	0.307692	0.461538	0.606796	0.369231	117
151	QS11	MYC	1.83e-05	0.132221	0.75	0.0980392	0.96732	0.17341	20	0.0432691	0.52	0.101562	0.923077	0.169935	25	0.0980476	0.548387	0.555556	0.542484	0.551948	155	1	1	1	1	1	153	0.115277	0.487562	0.765625	0.339744	0.595745	201
153	Midostaurin	ERBB2	0.00616065	0.099425	0.777778	0.0482759	0.986207	0.0909091	9	0.0645476	0.857143	0.0298507	0.990476	0.0576923	7	0.206941	0.605634	0.593103	0.613793	0.599303	142	1	1	1	1	1	145	0.164263	0.48	0.342857	0.80597	0.4	75
154	CHIR-99021	SMO	0.00367827	0.0340799	0.666667	0.0137931	0.993103	0.027027	3	NaN	NaN	0	1	NaN	0	0.248329	0.626761	0.613793	0.634483	0.620209	142	1	1	1	1	1	145	0.0474002	0.392157	0.530973	0.518135	0.451128	153
155	AP-24534	NRAS	0.00382402	0.14037	0.73913	0.117241	0.958621	0.202381	23	0.0115503	0.6	0.0677966	0.937984	0.121827	20	0.172825	0.592593	0.551724	0.62069	0.571429	135	1	1	1	1	1	145	0.0440869	0.462687	0.24031	0.79661	0.316327	67
156	AZD6482	PIK3CA	4.87e-05	0.050536	0.564103	0.151724	0.882759	0.23913	39	-0.00655967	0.444444	0.0571429	0.939759	0.101266	18	0.200939	0.610687	0.551724	0.648276	0.57971	131	1	1	1	1	1	145	0.0701822	0.521127	0.264286	0.795181	0.350711	71
157	JNK-9L	FGFR2	0.0354067	0.0588235	1	0.00689655	1	0.0136986	1	0.0907796	1	0.0179641	1	0.0352941	3	0.227586	0.613793	0.613793	0.613793	0.613793	145	1	1	1	1	1	145	0.0382627	0.466063	0.741007	0.293413	0.572222	221
158	PF-562271	ERBB2	0.00535717	0.099425	0.777778	0.0482759	0.986207	0.0909091	9	-0.0198706	0.571429	0.0206186	0.973214	0.039801	7	0.117342	0.561151	0.537931	0.57931	0.549296	139	1	1	1	1	1	145	0.128593	0.421053	0.642857	0.489691	0.508834	171
165	DMOG	APC	0.000195959	0.200082	0.888889	0.110345	0.986207	0.196319	18	0.221178	1	0.0955414	1	0.174419	15	0.144883	0.57047	0.586207	0.558621	0.578231	149	1	1	1	1	1	145	0.0836708	0.561644	0.275168	0.796178	0.369369	73
166	FTI-277	FLCN	9.57e-07	0.0588235	1	0.00689655	1	0.0136986	1	0.0229978	0.333333	0.0138889	0.991453	0.0266667	3	0.089732	0.543046	0.565517	0.524138	0.554054	151	1	1	1	1	1	145	0.0912529	0.302632	0.319444	0.773504	0.310811	76
170	Shikonin	MYCL1	0.0064152	0.0588235	1	0.00689655	1	0.0136986	1	-0.0591649	0.333333	0.0194805	0.960526	0.0368098	9	0	0.5	0.524138	0.475862	0.511785	152	1	1	1	1	1	145	0.106083	0.562963	0.493506	0.611842	0.525952	135
171	AKT inhibitor VIII	PIK3CA	0.00100307	0.25268	0.820513	0.22069	0.951724	0.347826	39	0.0389359	0.444444	0.0707965	0.948187	0.122137	18	0.227933	0.607843	0.641379	0.586207	0.624161	153	1	1	1	1	1	145	0.0933848	0.399061	0.752212	0.336788	0.521472	213
172	Embelin	MYC	0.0100614	0.132221	0.75	0.0980392	0.96732	0.17341	20	-0.0729263	0.24	0.06	0.896739	0.096	25	0.0589041	0.531034	0.503268	0.555556	0.516779	145	1	1	1	1	1	153	0.0274356	0.361257	0.69	0.336957	0.474227	191
173	FH535	SETD2	0.000771338	0.0811107	1	0.0130719	1	0.0258065	2	NaN	NaN	0	1	NaN	0	0.288625	0.657143	0.601307	0.686275	0.627986	140	1	1	1	1	1	153	-0.115575	0.223176	0.742857	0.154206	0.343234	233
175	PAC-1	MSH6	0.00197583	0.0575435	0.75	0.0196078	0.993464	0.0382166	4	0.0137392	0.75	0.0151515	0.988372	0.029703	4	0.0980727	0.547771	0.562092	0.535948	0.554839	157	1	1	1	1	1	153	0.0508497	0.728155	0.378788	0.674419	0.498339	103
176	IPA-3	FGFR3	0.00687792	0.0331679	0.666667	0.0130719	0.993464	0.025641	3	0.0476152	1	0.00578035	1	0.0114943	1	-0.0130946	0.493827	0.522876	0.464052	0.507937	162	1	1	1	1	1	153	0.242078	0.705882	0.693642	0.54955	0.699708	170
177	GSK-650394	CDKN2A	0.00302541	0.104685	0.55	0.575163	0.529412	0.5623	160	0.0256444	0.359551	0.329897	0.695187	0.344086	89	0.130744	0.564103	0.575163	0.555556	0.569579	156	1	1	1	1	1	153	0.109611	0.374384	0.783505	0.320856	0.506667	203
178	BAY 61-3606	SMO	0.0293311	0	0.5	0.00653595	0.993464	0.0129032	2	-0.050118	0	0	0.993976	NaN	1	0.124353	0.559006	0.588235	0.535948	0.573248	161	1	1	1	1	1	153	0.298457	0.678218	0.825301	0.449153	0.744565	202
180	Thapsigargin	TP53	0.00307706	0.117566	0.541872	0.718954	0.392157	0.617978	203	0.120653	0.407407	0.740385	0.377778	0.525597	189	0.137267	0.569536	0.562092	0.575163	0.565789	151	1	1	1	1	1	153	-0.00279029	0.365385	0.730769	0.266667	0.487179	208
182	Obatoclax Mesylate	BRAF	0.000133786	0.118911	0.657895	0.163399	0.915033	0.26178	38	-0.0195519	0.388889	0.0578512	0.932515	0.100719	18	0.222608	0.618056	0.581699	0.640523	0.599327	144	1	1	1	1	1	153	0.166956	0.475962	0.818182	0.331288	0.601824	208
184	BMS-754807	PTEN	0.00367387	0.00940346	0.511628	0.143791	0.862745	0.22449	43	-0.11038	0.190476	0.0898876	0.825641	0.122137	42	0.130722	0.564935	0.568627	0.562092	0.566775	154	1	1	1	1	1	153	0.138305	0.363636	0.719101	0.425641	0.483019	176
185	OSI-906	CCND3	0.000173018	0.0811107	1	0.0130719	1	0.0258065	2	-0.0866218	0	0	0.985507	NaN	2	-0.0196229	0.489796	0.470588	0.509804	0.48	147	1	1	1	1	1	153	0.145299	0.572254	0.678082	0.463768	0.62069	173
186	Bexarotene	MDM2	0.00266084	0	0.5	0.0196078	0.980392	0.0377358	6	0.065198	0.5	0.027027	0.990476	0.0512821	4	0.0722918	0.532544	0.588235	0.48366	0.559006	169	1	1	1	1	1	153	-0.0378044	0.251163	0.72973	0.233333	0.373702	215
190	Bleomycin	MYC	7.01e-06	0.0264443	0.55	0.0718954	0.941176	0.127168	20	0.0643835	0.76	0.101064	0.9375	0.178404	25	0.150443	0.572327	0.594771	0.555556	0.583333	159	1	1	1	1	1	153	0.0230213	0.346369	0.645833	0.37766	0.450909	179
192	LFM-A13	RUNX1	0.0105108	0.0572598	1	0.00653595	1	0.012987	1	-0.0150704	0.333333	0.00869565	0.988166	0.0169492	3	0.169938	0.584416	0.588235	0.581699	0.586319	154	1	1	1	1	1	153	0.0177333	0.415254	0.426087	0.591716	0.420601	118
194	AUY922	MYC	0.00629875	0.0264443	0.55	0.0718954	0.941176	0.127168	20	0.0530023	0.32	0.114286	0.920561	0.168421	25	0.138215	0.561404	0.627451	0.509804	0.592593	171	1	1	1	1	1	153	0.060731	0.276423	0.485714	0.584112	0.352332	123
197	Bryostatin 1	KDM5C	0.00300378	0.0811107	1	0.0130719	1	0.0258065	2	-0.044964	0	0	0.99095	NaN	2	0.0719939	0.537931	0.509804	0.562092	0.52349	145	1	1	1	1	1	153	0.0332759	0.234177	0.587302	0.452489	0.334842	158
199	Pazopanib	MYCL1	0.000979639	0.0572598	1	0.00653595	1	0.012987	1	0.0335623	0.444444	0.039604	0.972678	0.0727273	9	0.163904	0.575758	0.620915	0.542484	0.597484	165	1	1	1	1	1	153	0.070407	0.385093	0.613861	0.459016	0.473282	161
201	Epothilone B	PTEN	0.0198604	0.00940346	0.511628	0.143791	0.862745	0.22449	43	-0.0379278	0.714286	0.140187	0.828571	0.234375	42	0.104631	0.550633	0.568627	0.535948	0.559486	158	1	1	1	1	1	153	0.198273	0.322785	0.728571	0.5	0.447368	158
204	Tipifarnib	CCND3	0.00176391	0	0.5	0.00653595	0.993464	0.0129032	2	0.061129	1	0.0107527	1	0.0212766	2	0.0980476	0.549669	0.542484	0.555556	0.546053	151	1	1	1	1	1	153	0.123328	0.374449	0.867347	0.236559	0.523077	227
207	AS601245	KDM6A	0.00319082	0.13601	0.833333	0.0657895	0.987013	0.121951	12	-0.0771639	0.1	0.0125	0.955882	0.0222222	10	0.235512	0.624113	0.578947	0.655844	0.600683	141	1	1	1	1	1	152	-0.0401008	0.27	0.675	0.284314	0.385714	200
1001	AICAR	MYC	0.00191425	0.125931	0.727273	0.103004	0.961538	0.180451	33	0.066194	0.6	0.134328	0.907692	0.219512	15	0.208724	0.615385	0.549356	0.65812	0.580499	208	1	1	1	1	1	233	0.3291	0.627907	0.80597	0.507692	0.705882	86
1003	Camptothecin	EWS_FLI1	3.96e-07	0.164792	0.928571	0.0659898	0.994949	0.123223	14	0.0688233	1	0.00961539	1	0.0190476	1	0.322466	0.696203	0.558376	0.757576	0.619718	158	1	1	1	1	1	197	0.205434	0.609524	0.615385	0.59	0.61244	105
1004	Vinblastine	EWS_FLI1	0.000104506	0.137408	0.857143	0.0609137	0.989899	0.113744	14	-0.0575412	0	0	0.991803	NaN	1	0.2162	0.619318	0.553299	0.661616	0.58445	176	1	1	1	1	1	197	0.276872	0.547368	0.634146	0.647541	0.587571	95
1005	Cisplatin	EWS_FLI1	8.18e-05	0.110023	0.785714	0.0558376	0.984848	0.104265	14	0.0830455	1	0.0117647	1	0.0232558	1	0.109109	0.550725	0.57868	0.530303	0.564356	207	1	1	1	1	1	197	0.193162	0.521739	0.564706	0.630252	0.542373	92
1006	Cytarabine	EWS_FLI1	0.000205458	0.110023	0.785714	0.0558376	0.984848	0.104265	14	0.0715762	1	0.01	1	0.019802	1	0.32684	0.670213	0.639594	0.686869	0.654545	188	1	1	1	1	1	197	0.0973639	0.540816	0.53	0.567308	0.535354	98
1007	Docetaxel	KRAS	0.00461244	0.171033	0.690141	0.232227	0.895735	0.347518	71	-0.204079	0.444444	0.0629921	0.8	0.110345	18	0.274885	0.636792	0.63981	0.635071	0.638298	212	1	1	1	1	1	211	0.337954	0.509091	0.56	0.787402	0.533333	55
1008	Methotrexate	BCR_ABL	0.000193909	0.101401	1	0.0203046	1	0.039801	4	NaN	NaN	0	1	NaN	0	0.311953	0.716418	0.48731	0.808081	0.58006	134	1	1	1	1	1	197	0.406646	0.790698	0.60177	0.802198	0.683417	86
1009	ATRA	BCR_ABL	8.93e-06	0.101401	1	0.0203046	1	0.039801	4	NaN	NaN	0	1	NaN	0	0.271378	0.680851	0.48731	0.772727	0.568047	141	1	1	1	1	1	197	0.125656	0.4	0.529412	0.602941	0.455696	90
1010	Gefitinib	BCR_ABL	1.95e-07	0.101401	1	0.0203046	1	0.039801	4	NaN	NaN	0	1	NaN	0	0.273016	0.654971	0.568528	0.70202	0.608696	171	1	1	1	1	1	197	-0.00336132	0.268041	0.472727	0.52349	0.342105	97
1011	ABT-263	NOTCH1	2.02e-08	0.113118	0.888889	0.0366972	0.995434	0.0704846	9	0.109635	0.857143	0.0612245	0.984375	0.114286	7	0.265234	0.666667	0.513761	0.744292	0.580311	168	1	1	1	1	1	218	0.0954486	0.647727	0.581633	0.515625	0.612903	88
1012	Vorinostat	EWS_FLI1	0.000474989	0.159167	0.928571	0.0619048	0.995238	0.116071	14	0.0427907	1	0.00740741	1	0.0147059	1	0.359249	0.732484	0.547619	0.8	0.626703	157	1	1	1	1	1	210	0.243152	0.857143	0.577778	0.704545	0.690265	91
1013	Nilotinib	BCR_ABL	5.4e-45	0.0980581	1	0.0190476	1	0.0373832	4	NaN	NaN	0	1	NaN	0	0.128901	0.569231	0.528571	0.6	0.548148	195	1	1	1	1	1	210	0.047629	0.514286	0.675	0.37037	0.583784	105
1014	RDEA119	BRAF	6.09e-16	0.214851	0.818182	0.167442	0.962791	0.277992	44	0.211593	0.9	0.113924	0.987952	0.202247	10	0.397835	0.677824	0.753488	0.64186	0.713656	239	1	1	1	1	1	215	0.449405	0.765625	0.620253	0.819277	0.685315	64
1015	CI-1040	BRAF	7.19e-09	0.138005	0.727273	0.121827	0.954545	0.208696	33	0.358779	0.916667	0.252874	0.982301	0.396396	24	0.291158	0.647668	0.634518	0.656566	0.641026	193	1	1	1	1	1	197	0.208528	0.533333	0.643678	0.566372	0.583333	105
1016	Temsirolimus	APC	4.7e-08	0.1761	0.84	0.106061	0.979695	0.188341	25	0.139881	0.875	0.0648148	0.989583	0.12069	8	0.27608	0.633663	0.649746	0.626263	0.641604	202	1	1	1	1	1	197	0.20938	0.570093	0.635417	0.574074	0.600985	107
1017	AZD-2281	EWS_FLI1	8.96e-27	0.132917	0.857143	0.0571429	0.990521	0.107143	14	0.0786222	1	0.0117647	1	0.0232558	1	0.342863	0.713415	0.557143	0.777251	0.625668	164	1	1	1	1	1	210	0.170904	0.55914	0.611765	0.55914	0.58427	93
1018	ABT-888	BCR_ABL	0.000990156	0.049029	0.75	0.0142857	0.995238	0.0280374	4	NaN	NaN	0	1	NaN	0	0.0391312	0.524691	0.404762	0.633333	0.456989	162	1	1	1	1	1	210	-0.0613225	0.321839	0.444444	0.491379	0.373333	87
1019	Bosutinib	BCR_ABL	2.97e-09	0.0979377	1	0.0189573	1	0.0372093	4	NaN	NaN	0	1	NaN	0	0.255283	0.646409	0.554502	0.698113	0.596939	181	1	1	1	1	1	211	0.205396	0.6125	0.556818	0.647727	0.583333	80
1020	Lenalidomide	BCR_ABL	0.00357737	0.0980581	1	0.0190476	1	0.0373832	4	NaN	NaN	0	1	NaN	0	0.0547413	0.536913	0.380952	0.671429	0.445682	149	1	1	1	1	1	210	0.0932757	0.423913	0.573529	0.522523	0.4875	92
1021	Axitinib	BCR_ABL	3.67e-09	0.0980581	1	0.0190476	1	0.0373832	4	NaN	NaN	0	1	NaN	0	0.292907	0.666667	0.580952	0.709524	0.620865	183	1	1	1	1	1	210	-0.0361845	0.582524	0.560748	0.402778	0.571429	103
1022	AZD7762	MYCN	0.00201515	0.0995037	0.75	0.0571429	0.980952	0.106195	16	0.0741679	0.833333	0.0434783	0.984375	0.0826446	6	0.248633	0.654545	0.514286	0.728571	0.576	165	1	1	1	1	1	210	0.0627349	0.670103	0.565217	0.5	0.613208	97
1023	GW 441756	FLT3	4.06e-11	0	0.5	0.00476191	0.995238	0.00943396	2	-0.0988398	0	0	0.979167	NaN	2	0.0286547	0.515464	0.47619	0.552381	0.49505	194	1	1	1	1	1	210	0.106437	0.597403	0.479167	0.626506	0.531792	77
1024	CEP-701	ERBB2	0.000109434	0.178721	1	0.0619048	1	0.116592	13	0.0995363	0.75	0.0394737	0.990291	0.075	4	0.286182	0.651515	0.614286	0.671429	0.632353	198	1	1	1	1	1	210	0.258131	0.686275	0.679612	0.578947	0.682927	102
1025	SB 216763	MYCN	1.57e-05	0.0995037	0.75	0.0571429	0.980952	0.106195	16	-0.122488	0	0	0.952381	NaN	5	0.162377	0.587629	0.542857	0.619048	0.564356	194	1	1	1	1	1	210	0.111937	0.339806	0.76087	0.352381	0.469799	103
1026	17-AAG	ERBB2	0.0083266	0.013955	0.538462	0.0343137	0.970588	0.0645161	13	0.0371311	0.5	0.0277778	0.983193	0.0526316	4	0.318176	0.634454	0.740196	0.573529	0.683258	238	1	1	1	1	1	204	0.442892	0.606742	0.75	0.705882	0.670807	89
1028	VX-702	BCR_ABL	6.8e-08	0.0980581	1	0.0190476	1	0.0373832	4	NaN	NaN	0	1	NaN	0	0.159372	0.594286	0.495238	0.661905	0.54026	175	1	1	1	1	1	210	0.112831	0.486239	0.670886	0.44	0.56383	109
1029	AMG-706	KDR	1.69e-08	0.0833316	1	0.0137615	1	0.0271493	3	NaN	NaN	0	1	NaN	0	0.0342783	0.516432	0.504587	0.52968	0.510441	213	1	1	1	1	1	218	-0.201188	0.350515	0.485714	0.315217	0.407186	97
1030	KU-55933	APC	0.00157058	0.153695	0.8	0.0985222	0.975369	0.175439	25	0.0689038	0.625	0.0568182	0.970874	0.104167	8	0.0394669	0.518692	0.546798	0.492611	0.532374	214	1	1	1	1	1	203	0.155743	0.609524	0.621359	0.534091	0.615385	105
1031	Elesclomol	APC	0.000522952	0.155305	0.8	0.10101	0.974619	0.179372	25	0.14179	0.875	0.0654206	0.989691	0.121739	8	0.164603	0.58	0.588832	0.575758	0.584383	200	1	1	1	1	1	197	0.352076	0.701299	0.556701	0.785047	0.62069	77
1032	BIBW2992	ERBB2	1.06e-05	0.12373	0.846154	0.052381	0.990476	0.0986547	13	0.202661	1	0.0625	1	0.117647	4	0.342349	0.700565	0.590476	0.747619	0.640827	177	1	1	1	1	1	210	0.357754	0.584615	0.59375	0.765217	0.589147	65
1033	GDC-0449	MYC	6.42e-05	0.11094	0.7	0.1	0.957143	0.175	30	0.168726	0.705882	0.15	0.949495	0.247423	17	0.134367	0.576087	0.504762	0.628571	0.538071	184	1	1	1	1	1	210	0.112905	0.495146	0.6375	0.474747	0.557377	103
1036	PLX4720	BRAF	1.39e-22	0.155674	0.75	0.131707	0.956311	0.224066	36	0.356427	0.952381	0.235294	0.990291	0.377358	21	0.14858	0.578125	0.541463	0.606796	0.559194	192	1	1	1	1	1	205	0.176606	0.527778	0.670588	0.504854	0.590674	108
1037	BX-795	APC	8.53e-05	0.218015	0.925926	0.114155	0.990826	0.203252	27	0.0833862	0.666667	0.0547945	0.977011	0.101266	6	0.264085	0.621277	0.669725	0.593607	0.644592	235	1	1	1	1	1	218	0.145796	0.6	0.689655	0.452055	0.641711	100
1038	NU-7441	MSH2	0.00955044	0.111386	1	0.0245098	1	0.0478469	5	-0.0605408	0.25	0.0116279	0.970874	0.0222222	4	0.133358	0.558952	0.627451	0.504902	0.591224	229	1	1	1	1	1	204	0.121869	0.5	0.709302	0.407767	0.586538	122
1039	SL 0101-1	FLT3	6.38e-07	0.0699271	1	0.00970874	1	0.0192308	2	-0.0514344	0	0	0.986395	NaN	2	0.0955808	0.556213	0.456311	0.637681	0.501333	169	1	1	1	1	1	206	-0.0525612	0.172043	0.457143	0.47619	0.25	93
1042	BIRB 0796	SMARCB1	3.49e-05	0.0495068	1	0.00487805	1	0.00970874	1	-0.0643181	0	0	0.990566	NaN	1	0.0461677	0.522843	0.502439	0.543689	0.512438	197	1	1	1	1	1	205	-0.178095	0.358491	0.463415	0.358491	0.404255	106
1043	JNK Inhibitor VIII	CDKN2a.p14.	0.00314437	0.0100402	0.50625	0.397059	0.612745	0.445055	160	-0.0751937	0.551724	0.275862	0.653333	0.367816	58	0.0490786	0.525773	0.5	0.54902	0.512563	194	1	1	1	1	1	204	-0.0961302	0.346939	0.453333	0.448276	0.393064	98
1046	681640	TET2	5.2e-05	0.0859582	1	0.0146341	1	0.0288462	3	NaN	NaN	0	1	NaN	0	0.218182	0.623596	0.541463	0.674757	0.579634	178	1	1	1	1	1	205	0.00838018	0.227723	0.605263	0.40458	0.330935	101
1047	Nutlin-3a	TP53	1.89e-35	0.453582	0.660959	0.881279	0.545872	0.755382	292	0.562207	0.76699	0.877778	0.666667	0.818653	103	0.318188	0.663507	0.642202	0.675799	0.652681	211	1	1	1	1	1	218	0.258302	0.537736	0.791667	0.455556	0.640449	106
1049	PD-173074	FGFR2	1.98e-06	0.0678844	1	0.00917431	1	0.0181818	2	0.0810156	1	0.0126582	1	0.025	1	0.185019	0.605263	0.527523	0.655963	0.563725	190	1	1	1	1	1	218	0.243233	0.595506	0.670886	0.571429	0.630952	89
1050	ZM-447439	NOTCH1	0.000334453	0.145343	1	0.0412844	1	0.0792952	9	0.216025	1	0.0933333	1	0.170732	7	0.204072	0.608911	0.56422	0.639269	0.585714	202	1	1	1	1	1	218	0.094665	0.55914	0.693333	0.397059	0.619048	93
1052	RO-3306	MLL_AFF1	0.00154695	0.0679617	1	0.00917431	1	0.0181818	2	NaN	NaN	0	1	NaN	0	0.0893112	0.542601	0.555046	0.534247	0.548753	223	1	1	1	1	1	218	-0.0866578	0.419753	0.453333	0.45977	0.435897	81
1053	MK-2206	PTEN	0.00461501	0.161059	0.694915	0.20098	0.912195	0.311787	59	0.147177	0.833333	0.144231	0.95082	0.245902	18	0.0513342	0.526882	0.480392	0.570732	0.502564	186	1	1	1	1	1	204	0.0030792	0.631579	0.576923	0.42623	0.603015	95
1054	PD-0332991	CDKN2A	1.41e-11	0.282483	0.655738	0.588235	0.692683	0.620155	183	0.28787	0.533333	0.551724	0.738318	0.542373	60	0.2772	0.650538	0.593137	0.682927	0.620513	186	1	1	1	1	1	204	0.221346	0.445652	0.706897	0.523364	0.546667	92
1057	NVP-BEZ235	APC	3.95e-05	0.1366	0.769231	0.0930233	0.972093	0.165975	26	0.0557553	0.666667	0.0470588	0.974026	0.0879121	6	0.227917	0.612903	0.618605	0.609302	0.615741	217	1	1	1	1	1	215	0.199101	0.556701	0.701299	0.494118	0.62069	97
1058	GDC0941	APC	0.000181669	0.156114	0.807692	0.0976744	0.976744	0.174274	26	-0.0735931	0.166667	0.0181818	0.952381	0.0327869	6	0.0790835	0.540284	0.530233	0.548837	0.535211	211	1	1	1	1	1	215	-0.0748479	0.620253	0.466667	0.454545	0.532609	79
1059	AZD8055	TET2	3.41e-05	0.0838198	1	0.0139535	1	0.0275229	3	NaN	NaN	0	1	NaN	0	0.136216	0.578378	0.497674	0.637209	0.535	185	1	1	1	1	1	215	0.106327	0.728261	0.603604	0.509804	0.660099	92
1060	PD-0325901	BRAF	9.13e-18	0.199505	0.795455	0.162791	0.95814	0.27027	44	0.218128	0.9	0.116883	0.988235	0.206897	10	0.325754	0.657658	0.67907	0.646512	0.668192	222	1	1	1	1	1	215	0.522121	0.806452	0.649351	0.858824	0.719424	62
1061	SB590885	BRAF	1.68e-28	0.222812	0.833333	0.167464	0.966507	0.278884	42	0.229022	0.9	0.121622	0.988764	0.214286	10	0.262074	0.655172	0.545455	0.712919	0.5953	174	1	1	1	1	1	209	0.0994864	0.494845	0.648649	0.449438	0.561404	97
1062	AZD6244	BRAF	5.4e-11	0.175612	0.769231	0.147059	0.956098	0.246914	39	0.144487	0.363636	0.148148	0.949275	0.210526	11	0.250308	0.605932	0.70098	0.546341	0.65	236	1	1	1	1	1	204	0.070802	0.185567	0.666667	0.427536	0.290323	97
